# Supplementary material for: Comparative Metabolomic Profiling Reveals Key Secondary Metabolites Associated with High Quality and Nutritional Value in Broad Bean (Vicia faba L.)
Source: Molecules. 2022 Dec 16;27(24):8995. doi: 10.3390/molecules27248995 (PMC9787534; doi:10.3390/molecules27248995)
Supplement: Supplementary file 1 [file molecules-27-08995-s001.zip › Supplementary Materials.xlsx]

## Sheet: Table S1
Table S1. Identification and characterization of DAMs between CX and LX.
Name	CAS accession	Regulation	Fold change (CX vs LX)	P-value	Class	Family
Oleuropein	32619-42-4	Up	5.84377	2.02175e-05	Prenol lipids	Terpenoids
Tetramethylpyrazine	1124-11-4	Up	5.50082	8.88842e-07	Diazines	Pyrazines
Silychristin	33889-69-9	Up	5.1017	0.0011273	2-arylbenzofuran flavonoids	Flavonoids
(-)-Huperzine A	102518-79-6	Up	3.82105	0.00244363	NA	NA
Rhoifolin	17306-46-6	Up	3.41458	0.0419002	Flavonoids	null
Kaempferol 3-glucorhamnoside	40437-72-7	Up	3.04818	0.0300378	NA	NA
Protocatechualdehyde	139-85-5	Up	2.92179	0.0281081	Organooxygen compounds	Benzene and derivatives
Schaftoside	51938-32-0	Up	2.85832	0.0233233	NA	Flavonoids
L-Tyrosine	60-18-4	Up	2.77585	0.00558653	Carboxylic acids and derivatives	Amino acids
Topotecan	123948-87-8	Up	2.67943	0.024575	Benzopyrans	Alkaloids and derivatives
9-Aminocamptothecin	91421-43-1	Up	2.39684	0.000107058	NA	NA
Guanidinoethyl sulfonate	543-18-0	Up	2.27975	0.0095842	Organic sulfonic acids and derivatives	Organic acids
Phloridzin	7061-54-3	Up	2.20986	0.000160156	NA	NA
Isoquercitrin	482-35-9	Up	2.18746	0.000497655	Flavonoids	Flavonoids
Paeonolide	72520-92-4	Up	2.13097	0.000106762	NA	NA
Atractyloside A	126054-77-1	Up	2.09202	0.00329127	NA	NA
Hyperoside	482-36-0	Up	2.0188	0.00530182	Flavonoids	Flavonoids
(-)-Epicatechin gallate	1257-08-5	Up	2.01568	0.00396971	Flavonoids	Flavonoids
Isoquercitrin	21637-25-2	Up	1.98817	0.000101725	Flavonoids	Flavonoids
Myricitrin	17912-87-7	Up	1.97265	0.0149587	Flavonoids	Flavonoids
Parishin C	174972-80-6	Up	1.95853	0.000216192	NA	NA
Purpureaside C	108648-07-3	Up	1.94814	0.00531115	NA	NA
Diosmetin-7-O-β-D-glucopyranoside	20126-59-4	Up	1.92578	0.00151085	Flavonoids	Flavonoids
Rosmarinic acid	20283-92-5	Up	1.907	0.00442012	NA	NA
Isoschaftoside	52012-29-0	Up	1.90099	0.0242401	NA	NA
Glomeratose A	202471-84-9	Up	1.89808	0.0296944	NA	NA
D-Erythronic acid	13752-84-6	Up	1.86326	2.74271e-05	Organooxygen compounds	Carbohydrates
Geniposide	24512-63-8	Up	1.85859	0.00593948	NA	Terpenoids
Rutin	153-18-4	Up	1.83322	0.0219263	Flavonoids	Flavonoids
Jujuboside B	55466-05-2	Up	1.80013	0.0133374	Prenol lipids	Terpenoids
Secoxyloganin	58822-47-2	Up	1.79477	0.0157017	NA	NA
Hematoxylin	517-28-2	Up	1.77392	0.00194812	NA	Polyketides[PK]
Byakangelicol	26091-79-2	Up	1.75823	0.0438897	NA	NA
Orcinol glucoside	21082-33-7	Up	1.73053	0.000140752	NA	NA
Ouabain octahydrate	11018-89-6	Up	1.71663	0.00945406	NA	NA
Cytidine 5-triphosphate	36051-68-0	Up	1.69384	0.0199933	NA	NA
Monocrotaline	315-22-0	Up	1.65054	0.00543834	Pyrrolizines	Pyrrolizines
Crocin II	55750-84-0	Up	1.62429	0.018773	Prenol lipids	Terpenoids
Astragalin	480-10-4	Up	1.6114	0.0215333	Flavonoids	Flavonoids
Genistin	529-59-9	Up	1.58451	0.000247414	Isoflavonoids	Flavonoids
L-(+)-Selenomethionine	3211-76-5	Up	1.58374	2.2757e-05	Carboxylic acids and derivatives	Amino acids, peptides, and analogues
Desoxyrhaponticin	30197-14-9	Up	1.58275	0.0118235	NA	NA
Imperialine	61825-98-7	Up	1.57406	0.00719245	NA	Alkaloids
Quercetin 3-O-β-D-Glucuronide	22688-79-5	Up	1.56305	0.00599638	Flavonoids	Flavonoids
Lobetyolin	136085-37-5	Up	1.56195	0.00160967	NA	NA
Kaempferol-7-O-β-D-glucopyranoside	16290-07-6	Up	1.55747	0.00784643	NA	NA
Vicenin II	23666-13-9	Up	1.54608	0.00108047	Flavonoids	Flavonoids
Isopropyl 4-Hydroxybenzoate	4191-73-5	Up	1.54119	0.000137529	NA	NA
Quercitrin	522-12-3	Up	1.53768	0.01999	Flavonoids	Flavonoids
Maleamic Acid	557-24-4	Up	1.51504	0.0190997	NA	NA
Apigenin-7-O-β-D-glucoside	578-74-5	Up	1.51423	0.00536306	Flavonoids	Flavonoids
Sophoricoside	152-95-4	Up	1.51423	0.00536306	NA	NA
Lonicerin	25694-72-8	Up	1.50745	0.000366278	Flavonoids	Flavonoids
Astilbin	29838-67-3	Up	1.50486	0.00211202	Flavonoids	Flavonoids
Bruceine D	21499-66-1	Up	1.49003	0.000117566	NA	Terpenoids
Thymidine	50-89-5	Up	1.48267	0.0383006	Pyrimidine nucleosides	Nucleic acids and analogues
Cinnamic acid	140-10-3	Up	1.47679	0.00087619	Cinnamic acids and derivatives	Polyketides[PK]
7-Ethyl-10-Hydroxy-Camptothecin	119577-28-5	Up	1.45269	0.00288537	NA	NA
Hydroxyphenyllactic acid	306-23-0	Up	1.45152	0.021508	Phenylpropanoic acids	Phenylpropanoic acids
Vicenin III	59914-91-9	Up	1.44773	0.00329479	NA	NA
Sinapic acid	530-59-6	Up	1.42571	0.00631556	Cinnamic acids and derivatives	Polyketides[PK]
Albiflorin	39011-90-0	Up	1.41254	0.0119276	NA	NA
5-Methoxytryptamine	608-07-1	Up	1.40809	2.13096e-05	Indoles and derivatives	Amines and derivatives
Harpagoside	19210-12-9	Up	1.38813	0.00408682	NA	Terpenoids
p-Hydroxy-cinnamic acid	7400-08-0	Up	1.38477	0.0499793	Cinnamic acids and derivatives	Polyketides[PK]
p-Coumaric acid	501-98-4	Up	1.36987	0.00175991	NA	NA
3-Deoxyaconitine	3175-95-9	Up	1.35952	0.00053519	NA	NA
5,7-Dihydroxychromone	31721-94-5	Up	1.35837	0.0190658	Benzopyrans	1-benzopyrans
Amentoflavone	1617-53-4	Up	1.33484	0.0250224	Flavonoids	Flavonoids
Allopurinol	315-30-0	Up	1.33434	1.71096e-05	Pyrazolopyrimidines	Pyrazolo[3,4-d]pyrimidines
Bicine	150-25-4	Up	1.32971	0.029169	Carboxylic acids and derivatives	Amino acids, peptides, and analogues
Naringenin 7-O-glucoside (Prunin)	529-55-5	Up	1.3255	0.0393046	NA	Flavonoids
Agnuside	11027-63-7	Up	1.31585	0.016983	Prenol lipids	Terpenoids
D-Glutamic acid	6893-26-1	Up	1.31335	0.00454448	Carboxylic acids and derivatives	Amino acids, peptides, and analogues
Galanthamine hydrobromide	1953-04-04	Up	1.30972	0.00972408	NA	NA
Calycosin	20575-57-9	Up	1.28522	0.00193373	NA	Flavonoids
Spinosin	72063-39-9	Up	1.27543	0.0216223	NA	Polyketides[PK]
4-Hydroxybenzoic acid	99-96-7	Up	1.25708	0.00527807	Benzene and substituted derivatives	Benzene and derivatives
Corydaline	518-69-4	Up	1.2456	0.0049704	NA	Alkaloids
3,3',4',5,6,7-HEXAHYDROXYFLAVON	90-18-6	Up	1.24053	0.0169192	Flavonoids	Flavonoids
Piperonyl acetone	55418-52-5	Up	1.23571	0.0197435	Benzodioxoles	Benzodioxoles
Urocanic acid	104-98-3	Up	1.2266	0.00598631	Azoles	Imidazoles
L-Glutamic acid	56-86-0	Up	1.22005	0.0054751	Carboxylic acids and derivatives	Amino acids
D(-)-Salicin	138-52-3	Up	1.2126	0.0167289	Organooxygen compounds	Carbohydrates
Taxifolin 7-rhamnoside	137592-12-2	Down	0.832478	0.0195765	NA	NA
Mannitol	87-78-5	Down	0.827788	0.0471696	NA	NA
Quercetagetin-7-O-glucoside	548-75-4	Down	0.825213	0.000312108	Tannins	Flavonoids
Indirubin	479-41-4	Down	0.81821	0.00747301	NA	NA
Glabrolide	10401-33-9	Down	0.815522	0.019709	Prenol lipids	Terpenoids
Epigoitrin	1072-93-1	Down	0.81423	0.0443714	NA	NA
Dehydroandrographolide	134418-28-3	Down	0.807557	0.0130795	NA	NA
Rosarin	84954-93-8	Down	0.795862	0.0136411	NA	NA
Alpinetin	36052-37-6	Down	0.794926	0.0149956	NA	NA
Propyl gallate	121-79-9	Down	0.787902	0.0279441	Benzene and substituted derivatives	Benzene and derivatives
Bilobalide	33570-04-6	Down	0.77825	0.0027714	Prenol lipids	Terpenoids
Linderane	13476-25-0	Down	0.77801	0.00205111	NA	Terpenoids
Loganin	18524-94-2	Down	0.777369	0.0442012	NA	Terpenoids
Isorhamnetin	480-19-3	Down	0.771014	0.0377322	Flavonoids	Flavonoids
Cimetidine	51481-61-9	Down	0.763779	0.0180079	Azoles	Imidazoles
L-homocystine	626-72-2	Down	0.762409	0.0147579	Carboxylic acids and derivatives	Amino acids, peptides, and analogues
Di-O-methylquercetin	552-54-5	Down	0.755759	0.00789262	NA	NA
Pedalitin	22384-63-0	Down	0.742225	0.0132846	Flavonoids	Flavonoids
D-Glucose 6-phosphate	54010-71-8	Down	0.741502	0.0225897	NA	NA
DL-β-Leucine	5699-54-7	Down	0.730335	0.00232198	Carboxylic acids and derivatives	Amino acids, peptides, and analogues
Bergaptol	486-60-2	Down	0.72134	7.67661e-05	Coumarins and derivatives	Coumarins and derivatives
2-Oxobutyric acid	600-18-0	Down	0.708493	0.0182254	Keto acids and derivatives	Organic acids
Pinocembrin	480-39-7	Down	0.701999	0.00467693	Flavonoids	Flavonoids
Dihydrotanshinone	87205-99-0	Down	0.699775	0.0251867	NA	NA
Dimethylcurcumin	52328-98-0	Down	0.682381	0.00116556	NA	NA
(+)-Pinoresinol	487-36-5	Down	0.676176	0.033859	NA	Lignans
L-Isoleucine	73-32-5	Down	0.661931	0.00978649	Carboxylic acids and derivatives	Amino acids
Palmatine	3486-67-7	Down	0.660623	0.0122092	NA	Alkaloids
Linarin	480-36-4	Down	0.655285	0.0293221	NA	NA
Theobromine	83-67-0	Down	0.640743	0.000218039	Imidazopyrimidines	Purines and derivatives
Naringin dihydrochalcone	18916-17-1	Down	0.624037	0.00653692	NA	NA
Isovitexin	38953-85-4	Down	0.621325	0.00106515	NA	Flavonoids
Sertraline	79617-96-2	Down	0.620649	0.00906487	Tetralins	Benzene and derivatives
N-Propionylglycine	21709-90-0	Down	0.617454	0.000143093	Carboxylic acids and derivatives	Amino acids, peptides, and analogues
Cynaroside	5373-11-05	Down	0.611336	0.00777679	Flavonoids	Flavonoids
Daidzin	552-66-9	Down	0.609919	0.0192103	Isoflavonoids	Flavonoids
Scutellarin methyl ester	119262-68-9	Down	0.609485	2.95121e-05	NA	NA
Paeonol	552-41-0	Down	0.609395	0.00275528	NA	NA
5-Aminolevulinic acid	106-60-5	Down	0.605454	0.00325641	Carboxylic acids and derivatives	Amino acids, peptides, and analogues
Ingenol	30220-46-3	Down	0.603968	0.00998594	NA	Terpenoids
Phloretin	60-82-2	Down	0.596195	0.00191968	Linear 1,3-diarylpropanoids	Polyketides[PK]
Deacetylasperulosidic acid	14259-55-3	Down	0.587773	0.00554639	NA	NA
Resibufogenin	465-39-4	Down	0.585509	0.0198137	NA	Sterol lipids[ST]
Gastrodin	62499-27-8	Down	0.578646	0.00226948	NA	NA
Solasodine	126-17-0	Down	0.573542	0.00880004	Steroids and steroid derivatives	Steroids and derivatives
Decursinol	23458-02-8	Down	0.569031	2.80658e-07	NA	NA
Rubusoside	64849-39-4	Down	0.559433	5.3777e-06	NA	NA
Tropic acid	529-64-6	Down	0.558951	0.00395284	NA	NA
Columbianetin acetate	23180-65-6	Down	0.554725	5.18936e-05	NA	NA
Protosappanin B	102036-29-3	Down	0.545171	0.00199116	NA	NA
Triamcinolone	124-94-7	Down	0.531639	0.00363109	Steroids and steroid derivatives	Steroids and derivatives
Dexchlorpheniramine	25523-97-1	Down	0.530271	0.0280867	Pyridines and derivatives	Amines and derivatives
Estriol	50-27-1	Down	0.520675	9.30381e-05	Steroids and steroid derivatives	Steroids and derivatives
Kurarinone	34981-26-5	Down	0.489368	0.00340874	NA	NA
Levistilide A	88182-33-6	Down	0.452591	2.92387e-07	NA	NA
Glucoraphanin	21414-41-5	Down	0.414344	0.0390197	Organooxygen compounds	Organooxygen compounds
Peucedanol	20516-23-8	Down	0.406157	0.000184464	NA	NA
L-5-Hydroxytryptophan	4350-09-08	Down	0.402921	0.0232442	Indoles and derivatives	Amines and derivatives
Aspartame	22839-47-0	Down	0.388872	0.00978256	Carboxylic acids and derivatives	Amino acids, peptides, and analogues
Emodin-8-O-β-D-glucopyranoside	23313-21-5	Down	0.34745	0.0342797	NA	NA
Gelsemine	509-15-9	Down	0.333178	2.0836e-06	NA	Alkaloids
Bavachinin	19879-30-2	Down	0.328398	0.00145063	NA	NA
Sibiricose A6	241125-75-7	Down	0.297027	0.00555336	NA	NA
Clareolide	564-20-5	Down	0.180519	9.10208e-05	Naphthofurans	Naphthofurans
Ginkgolide A	15291-75-5	Down	0.172436	1.40775e-05	Prenol lipids	Terpenoids

## Sheet: Table S2
Table S2. Key DAMs associated with quality, nutrition and stress resistance in broad bean.
Metabolites	Family	Log2(CX vs LX)	Regulation
Daidzin	Flavonoids	-0.713311	Down
Cynaroside	Flavonoids	-0.709963	Down
Isovitexin	Flavonoids	-0.686579	Down
Pinocembrin	Flavonoids	-0.510458	Down
Pedalitin	Flavonoids	-0.430072	Down
Isorhamnetin	Flavonoids	-0.375171	Down
Quercetagetin-7-O-glucoside	Flavonoids	-0.277162	Down
3,3',4',5,6,7-HEXAHYDROXYFLAVON	Flavonoids	0.310956	Up
Calycosin	Flavonoids	0.362013	Up
Naringenin 7-O-glucoside (Prunin)	Flavonoids	0.406542	Up
Amentoflavone	Flavonoids	0.416671	Up
Astilbin	Flavonoids	0.589633	Up
Lonicerin	Flavonoids	0.592113	Up
Apigenin-7-O-β-D-glucoside	Flavonoids	0.598584	Up
Quercitrin	Flavonoids	0.620756	Up
Vicenin II	Flavonoids	0.628613	Up
Quercetin 3-O-β-D-Glucuronide	Flavonoids	0.644367	Up
Genistin	Flavonoids	0.664037	Up
Astragalin	Flavonoids	0.688318	Up
Rutin	Flavonoids	0.87438	Up
Diosmetin-7-O-β-D-glucopyranoside	Flavonoids	0.945445	Up
Myricitrin	Flavonoids	0.980133	Up
Isoquercitrin	Flavonoids	0.991442	Up
(-)-Epicatechin gallate	Flavonoids	1.01127	Up
Hyperoside	Flavonoids	1.0135	Up
Isoquercitrin	Flavonoids	1.12926	Up
Schaftoside	Flavonoids	1.51517	Up
Silychristin	Flavonoids	2.35098	Up
L-5-Hydroxytryptophan	Amines and derivatives	-1.31143	Down
Dexchlorpheniramine	Amines and derivatives	-0.915198	Down
5-Methoxytryptamine	Amines and derivatives	0.493739	Up
Aspartame	Amino acids derivatives	-1.36263	Down
5-Aminolevulinic acid	Amino acids derivatives	-0.723911	Down
N-Propionylglycine	Amino acids derivatives	-0.695597	Down
L-Isoleucine	Amino acids derivatives	-0.595248	Down
DL-β-Leucine	Amino acids derivatives	-0.453369	Down
L-homocystine	Amino acids derivatives	-0.391364	Down
L-Glutamic acid	Amino acids derivatives	0.286944	Up
D-Glutamic acid	Amino acids derivatives	0.393247	Up
Bicine	Amino acids derivatives	0.411113	Up
L-(+)-Selenomethionine	Amino acids derivatives	0.663332	Up
L-Tyrosine	Amino acids derivatives	1.47293	Up
Ginkgolide A	Terpenoids	-2.53587	Down
Ingenol	Terpenoids	-0.727455	Down
Loganin	Terpenoids	-0.363329	Down
Linderane	Terpenoids	-0.362139	Down
Bilobalide	Terpenoids	-0.361695	Down
Glabrolide	Terpenoids	-0.294204	Down
Agnuside	Terpenoids	0.395996	Up
Harpagoside	Terpenoids	0.473142	Up
Bruceine D	Terpenoids	0.575341	Up
Crocin II	Terpenoids	0.699812	Up
Jujuboside B	Terpenoids	0.848104	Up
Geniposide	Terpenoids	0.894206	Up
Oleuropein	Terpenoids	2.5469	Up
Gelsemine	Alkaloids	-1.58563	Down
Palmatine	Alkaloids	-0.5981	Down
Corydaline	Alkaloids	0.316838	Up
Imperialine	Alkaloids	0.654491	Up
Topotecan	Alkaloids	1.42193	Up
Sertraline	Benzene and derivatives	-0.68815	Down
Propyl gallate	Benzene and derivatives	-0.343912	Down
4-Hydroxybenzoic acid	Benzene and derivatives	0.330072	Up
Protocatechualdehyde	Benzene and derivatives	1.54685	Up
D(-)-Salicin	Carbohydrates	0.278109	Up
D-Erythronic acid	Carbohydrates	0.897826	Up
2-Oxobutyric acid	Organic acids	-0.497174	Down
Guanidinoethyl sulfonate	Organic acids	1.18887	Up
